# Supplementary material for: Let-7f-5p Modulates Lipid Metabolism by Targeting Sterol Regulatory Element-Binding Protein 2 in Response to PRRSV Infection
Source: Vet Sci. 2024 Aug 26;11(9):392. doi: 10.3390/vetsci11090392 (PMC11435751; doi:10.3390/vetsci11090392)
Supplement: Supplementary file 1 [file vetsci-11-00392-s001.zip]

Archive with 7 entries (7 files):
- GAPDH- Repeat3.Tif
- GAPDH-Repeat1.Tif
- GAPDH-Repeat2.Tif
- SREBP2-repeat1.tif
- SREBP2-repeat2.tif
- SREBP2-repeat3.Tif
- vetsci-3106539-supplementary.pdf
